# Supplementary material for: Comprehensive Metabolic Profiling of Euphorbiasteroid in Rats by Integrating UPLC-Q/TOF-MS and NMR as Well as Microbial Biotransformation
Source: Metabolites. 2022 Sep 2;12(9):830. doi: 10.3390/metabo12090830 (PMC9504842; doi:10.3390/metabo12090830)
Supplement: Supplementary file 1 [file metabolites-12-00830-s001.zip]

Archive with 1 entries (1 files):
- metabolites-1883572-supplementary.pdf
